# Supplementary material for: Herpes simplex virus type-1 infection and spread in a novel porcine corneal explant model is restricted to the epithelium
Source: PLoS Pathog. 2025 May 2;21(5):e1013162. doi: 10.1371/journal.ppat.1013162 (PMC12068712; doi:10.1371/journal.ppat.1013162)
Supplement: S2 Data — (XLSX) [file ppat.1013162.s002.xlsx]

## Sheet: Sheet1
Figure 2F Raw data	Animal	Section	No. of HSV+ foci	Width of foci	No. cells across width of foci
	2	1	5	250.994	17
				419.794	34
				132.051	11
				427.919	31
				271.878	22
		2	4	108.813	13
				155.534	14
				484.528	44
				297.561	24
		3	3	378.836	41
				210.163	21
				160.293	17
	3	1	1	204.61	17
		2	2	40.398	5
				176.536	18
		3	1	151.641	14
	4	1	4	206.382	20
				150.725	11
				202.678	18
				184.148	20
		2	4	209.058	18
				175.262	15
				198.429	20
				185.546	18
		3	2	187.644	18
				79.265	7
